# Supplementary material for: Development of a measurement tool to assess local public health implementation climate and capacity for equity-oriented practice: Application to obesity prevention in a local public health system
Source: PLoS One. 2020 Sep 28;15(9):e0237380. doi: 10.1371/journal.pone.0237380 (PMC7521675; doi:10.1371/journal.pone.0237380)
Supplement: S1 Data — (XLSX) [file pone.0237380.s002.xlsx]

## Sheet: Testretest deidentified PLOS On
DeidentObsNum	Q14_1.T1	Q14_1.T2	Q14_2.T1	Q14_2.T2	Q14_3.T1	Q14_3.T2	Q15_1.T1	Q15_1.T2	Q15_2.T1	Q15_2.T2	Q15_3.T1	Q15_3.T2	Q15_4.T1	Q15_4.T2	Q15_5.T1	Q15_5.T2	Q16_1.T1	Q16_1.T2	Q16_2.T1	Q16_2.T2	Q16_3.T1	Q16_3.T2	Q16_4.T1	Q16_4.T2	Q17_1.T1	Q17_1.T2	Q17_2.T1	Q17_2.T2	Q17_4.T1	Q17_4.T2	Q17_5.T1	Q17_5.T2	Q21.T1	Q21.T2	MatchSequence.T1	MatchSequence.T2	Q14_3_recode.T1	Q14_3_recode.T2	RelativePriority.T1	RelativePriority.T2	Motivation.T1	Motivation.T2	ProgramFit.T1	ProgramFit.T2	OrgSupport.T1	OrgSupport.T2	ImpClim.T1	ImpClim.T2
1	4	#NULL!	4	#NULL!	4	#NULL!	4	#NULL!	3	#NULL!	4	#NULL!	4	#NULL!	4	#NULL!	4	#NULL!	4	#NULL!	4	#NULL!	4	#NULL!	4	#NULL!	4	#NULL!	4	#NULL!	4	#NULL!	1	#NULL!	1	2	2	#NULL!	10	#NULL!	19	#NULL!	16	#NULL!	16	#NULL!	61	#NULL!
2	5	4	5	4	2	2	5	4	3	2	4	4	5	5	5	5	5	5	5	5	5	5	5	5	5	5	5	4	4	4	5	5	1	1	1	2	4	4	14	12	22	20	20	20	19	18	75	70
3	4	4	4	3	3	4	5	5	3	4	4	3	5	5	3	3	5	5	5	5	5	4	5	5	5	5	4	4	3	4	5	5	1	1	1	2	3	2	11	9	20	20	20	19	17	18	68	66
4	3	4	4	4	2	2	4	4	2	2	2	3	4	4	4	4	3	4	3	4	3	4	3	4	3	4	2	3	3	3	3	4	1	1	1	2	4	4	11	12	16	17	12	16	11	14	50	59
5	4	4	3	4	2	2	4	4	3	3	3	3	4	5	4	4	4	4	3	4	4	4	3	4	4	4	3	3	4	4	4	4	2	1	1	2	4	4	11	12	18	19	14	16	15	15	58	62
6	4	4	4	4	4	3	3	3	3	3	3	3	4	3	3	3	4	4	4	4	4	4	4	4	3	4	3	3	3	3	3	5	1	1	1	2	2	3	10	11	16	15	16	16	12	15	54	57
7	4	4	3	4	3	3	3	2	4	2	1	2	4	4	4	4	5	4	2	3	3	4	2	4	4	4	3	2	2	3	3	4	2	2	1	2	3	3	10	11	16	14	12	15	12	13	50	53
8	3	4	3	3	3	3	4	3	2	3	3	3	4	4	1	1	4	4	3	4	3	3	4	4	4	3	4	4	3	3	3	4	1	1	1	2	3	3	9	10	14	14	14	15	14	14	51	53
9	4	4	2	4	3	2	4	4	3	3	3	3	4	4	1	4	4	5	4	5	4	4	4	4	4	4	4	3	3	4	4	4	1	1	1	2	3	4	9	12	15	18	16	18	15	15	55	63
10	4	4	4	4	2	2	4	4	4	3	3	3	4	4	4	4	4	4	4	4	4	4	3	4	5	4	4	4	4	4	4	4	1	1	1	2	4	4	12	12	19	18	15	16	17	16	63	62
11	4	#NULL!	4	#NULL!	2	#NULL!	4	#NULL!	3	#NULL!	4	#NULL!	5	#NULL!	4	#NULL!	4	#NULL!	4	#NULL!	4	#NULL!	4	#NULL!	4	#NULL!	4	#NULL!	4	#NULL!	4	#NULL!	1	#NULL!	1	2	4	#NULL!	12	#NULL!	20	#NULL!	16	#NULL!	16	#NULL!	64	#NULL!
12	4	4	4	3	3	3	4	4	2	3	2	2	3	4	2	4	4	4	4	4	4	4	4	4	2	3	2	2	3	3	3	2	1	1	1	2	3	3	11	10	13	17	16	16	10	10	50	53
13	3	4	3	4	3	3	4	4	2	2	4	3	4	4	4	4	4	4	4	3	4	4	4	4	4	4	4	4	4	4	3	3	1	1	1	2	3	3	9	11	18	17	16	15	15	15	58	58
14	4	4	4	4	2	2	4	4	2	2	2	2	4	5	4	2	5	4	4	4	5	4	4	4	4	4	2	4	4	4	4	4	1	1	1	2	4	4	12	12	16	15	18	16	14	16	60	59
15	5	5	3	4	2	2	4	3	1	1	2	2	5	5	3	4	5	5	5	4	5	4	5	4	5	5	3	4	3	3	5	5	1	1	1	2	4	4	12	13	15	15	20	17	16	17	63	62
16	5	5	4	4	2	1	4	5	3	3	3	4	4	5	3	5	4	5	4	4	4	5	3	4	4	5	3	3	3	3	4	5	1	1	1	2	4	5	13	14	17	22	15	18	14	16	59	70
17	5	4	4	4	3	2	4	4	3	4	4	4	2	4	1	2	3	4	3	4	4	4	4	4	4	4	4	4	4	4	3	3	1	1	1	2	3	4	12	12	14	18	14	16	15	15	55	61
18	4	#NULL!	4	#NULL!	4	#NULL!	3	#NULL!	4	#NULL!	3	#NULL!	4	#NULL!	4	#NULL!	4	#NULL!	4	#NULL!	4	#NULL!	4	#NULL!	4	#NULL!	4	#NULL!	4	#NULL!	4	#NULL!	1	#NULL!	1	2	2	#NULL!	10	#NULL!	18	#NULL!	16	#NULL!	16	#NULL!	60	#NULL!
19	4	4	2	4	2	2	3	4	2	2	3	3	3	4	4	4	5	4	4	3	4	4	5	4	4	4	3	4	4	4	3	3	1	1	1	2	4	4	10	12	15	17	18	15	14	15	57	59
20	4	4	4	3	1	2	4	4	2	3	2	4	5	4	4	4	4	5	4	5	4	4	4	4	4	4	4	3	4	4	4	4	2	1	1	2	5	4	13	11	17	19	16	18	16	15	62	63
21	4	#NULL!	2	#NULL!	3	#NULL!	2	#NULL!	2	#NULL!	2	#NULL!	2	#NULL!	1	#NULL!	4	#NULL!	3	#NULL!	3	#NULL!	3	#NULL!	2	#NULL!	2	#NULL!	2	#NULL!	1	#NULL!	1	#NULL!	1	2	3	#NULL!	9	#NULL!	9	#NULL!	13	#NULL!	7	#NULL!	38	#NULL!
22	5	#NULL!	4	#NULL!	2	#NULL!	4	#NULL!	3	#NULL!	4	#NULL!	4	#NULL!	4	#NULL!	5	#NULL!	4	#NULL!	4	#NULL!	4	#NULL!	5	#NULL!	3	#NULL!	3	#NULL!	3	#NULL!	1	#NULL!	1	2	4	#NULL!	13	#NULL!	19	#NULL!	17	#NULL!	14	#NULL!	63	#NULL!
23	4	#NULL!	5	#NULL!	1	#NULL!	5	#NULL!	3	#NULL!	5	#NULL!	5	#NULL!	5	#NULL!	5	#NULL!	5	#NULL!	5	#NULL!	5	#NULL!	5	#NULL!	3	#NULL!	4	#NULL!	4	#NULL!	1	#NULL!	1	2	5	#NULL!	14	#NULL!	23	#NULL!	20	#NULL!	16	#NULL!	73	#NULL!
24	5	4	4	4	2	4	3	3	3	3	3	3	5	3	5	4	4	4	4	4	4	4	4	4	4	4	4	4	4	4	4	4	1	1	1	2	4	2	13	10	19	16	16	16	16	16	64	58
25	5	5	4	4	1	2	4	3	2	2	3	4	4	5	4	4	5	5	4	4	4	4	4	4	4	5	3	3	4	4	4	4	1	1	1	2	5	4	14	13	17	18	17	17	15	16	63	64
26	5	5	4	4	2	3	5	4	4	4	5	4	5	5	5	5	5	5	4	4	4	5	5	4	4	4	4	5	4	4	4	4	1	1	1	2	4	3	13	12	24	22	18	18	16	17	71	69
27	4	4	3	3	4	2	4	2	2	2	4	2	4	3	4	2	4	3	3	3	4	3	4	3	4	3	3	2	3	3	3	3	2	2	1	2	2	4	9	11	18	11	15	12	13	11	55	45
28	5	5	4	5	4	2	4	4	4	4	5	4	5	5	4	4	5	5	4	4	4	4	4	4	4	4	4	4	4	4	4	4	1	1	1	2	2	4	11	14	22	21	17	17	16	16	66	68
29	5	#NULL!	4	#NULL!	2	#NULL!	3	#NULL!	3	#NULL!	4	#NULL!	5	#NULL!	4	#NULL!	4	#NULL!	4	#NULL!	4	#NULL!	3	#NULL!	5	#NULL!	5	#NULL!	5	#NULL!	5	#NULL!	1	#NULL!	1	2	4	#NULL!	13	#NULL!	19	#NULL!	15	#NULL!	20	#NULL!	67	#NULL!
30	4	4	4	4	2	2	4	4	4	4	4	4	4	4	4	4	4	4	4	4	4	4	4	4	4	4	4	3	4	4	4	4	1	1	1	2	4	4	12	12	20	20	16	16	16	15	64	63
31	4	4	4	3	4	4	3	4	1	3	2	4	4	4	2	4	4	4	4	4	4	4	4	4	4	4	3	4	3	4	3	4	1	1	1	2	2	2	10	9	12	19	16	16	13	16	51	60
