# Supplementary material for: Development of a measurement tool to assess local public health implementation climate and capacity for equity-oriented practice: Application to obesity prevention in a local public health system
Source: PLoS One. 2020 Sep 28;15(9):e0237380. doi: 10.1371/journal.pone.0237380 (PMC7521675; doi:10.1371/journal.pone.0237380)
Supplement: S2 Data — (XLSX) [file pone.0237380.s003.xlsx]

## Sheet: Deidentified
	Q1	Q2_1	Q2_2	Q2_3	Q2_4	Q2_5	Q2_6	Q2_7	Q2_8	Q2_9	Q2_10	Q2_11	Q2_12	Q3	Q4	Q5	Q6_1_1	Q6_1_2	Q6_1_3	Q6_1_4	Q6_1_5	Q6_1_6	Q6_1_7	Q6_1_8	Q6_1_9	Q6_1_10	Q6_1_10_TEXT	Q6_2_1	Q6_2_2	Q6_2_3	Q6_2_4	Q6_2_5	Q6_2_6	Q6_2_7	Q6_2_8	Q6_2_9	Q6_2_10	Q6_2_10_TEXT	Q7	ProgArea1	ProgArea2	ProgArea3	Q9	Q10_1_1	Q10_1_2	Q10_1_3	Q10_1_4	Q10_1_5	Q10_1_6
1	1	1	1	1	1	1	1	1	1	1	1	.	.	1	1	1	2	2	2	2	2	2	2	2	2	.		.	.	.	.	.	.	.	.	.	.		2	2	1	1	1	1	1	1	1	1	1
2	1		1	.	1	1	1	.	.	.	.	.	.	1	2	1	2	5	1	5	5	5	5	5	5	.		1	1	1	1	1	1	1	1	1	.		2	.	.	.	3	.	.	.	.	.	.
3	1	1	1	1	1	1	1	1	.	.	1	.	.	1	1	1	1	1	1	1	1	1	3	1	2	4		1	1	1	1	1	1	1	1	1	.		1	9	8	7	1	1	1	1	1	1	1
4	1		1	1	.	1	1	.	.	.	.	.	.	1	1	1	2	2	1	1	5	2	3	1	5	.		1	1	2	2	2	1	2	1	1	.		2	1	1	2	2	.	.	.	.	.	.
5	1		1	.	1	1	.	1	.	.	.	.	.	1	1	1	2	3	1	1	2	3	3	2	3	.		2	2	2	2	1	2	2	2	2	.		2	4	6	.	1	1	1	1	1	2	1
6	1		1	1	1	1	1	.	.	.	.	.	.	1	2	1	2	2	2	2	3	3	3	3	3	.		1	1	1	1	1	1	1	1	1	.		2	1	7	3	1	2	2	1	1	2	2
7	1	1	1	1	1	.	1	1	1	1	1	.	.	1	1	1	2	2	2	2	2	2	2	2	2	.		1	1	1	1	1	1	1	2	2	.		2	4	9	9	1	1	2	1	2	2	2
8	1	1	1	1	1	.	.	.	.	1	1	.	.	1	2	1	1	5	1	1	1	1	5	1	1	.		2	1	2	2	2	2	1	2	1	.		2	3	1	3	1	2	3	3	2	2	3
9	1		1	1	.	.	1	.	.	.	.	.	.	1	1	1	2	2	2	2	2	2	3	1	1	.		2	2	1	2	1	2	1	1	1	.		2	.	.	.	1	2	2	2	2	2	2
10	1		1	1	1	1	1	1	.	.	.	.	.	1	2	1	1	1	1	1	1	1	2	2	1	.		1	1	1	1	1	1	1	1	1	.		1	1	2	1	1	2	2	2	2	2	2
11	1	1	1	1	1	1	1	1	1	1	1	.	.	1	2	1	3	5	3	2	5	2	5	2	2	.		.	.	.	.	.	.	.	.	.	.		2	1	1	3	3	2	2	2	2	.	2
12	1		1	1	1	1	1	.	.	.	.	.	.	1	2	1	5	1	1	5	5	5	5	5	5	.		1	2	2	1	2	1	1	1	1	.		2	1	1	9	2	.	.	.	.	.	.
13	1	1	1	1	1	1	1	1	.	.	1	.	.	1	2	1	1	1	1	2	5	1	5	2	2	.		.	.	.	.	.	.	.	.	.	.		2	8	1	.	1	2	1	1	1	5	2
14	1		1	.	.	1	.	.	.	.	.	.	.	1	3	1	3	4	1	1	2	3	2	2	3	.		2	2	2	2	2	2	2	2	1	.		1	4	5	9	2	.	.	.	.	.	.
15	1		1	.	1	1	1	.	.	.	.	.	.	1	2	1	2	2	2	1	2	2	2	1	1	.		1	1	1	1	1	1	1	1	1	.		2	3	.	.	2	.	.	.	.	.	.
16	1		1	1	1	1	1	.	.	.	.	.	.	1	2	1	2	2	2	2	5	2	2	2	2	.		2	2	2	2	2	2	2	2	2	.		1	3	3	9	1	.	.	.	.	.	.
17	1	1	1	1	.	.	.	.	.	.	1	.	.	1	1	1	1	1	1	2	2	1	2	1	1	.		.	.	.	.	.	.	.	.	.	.		1	8	6	6	1	1	1	1	2	2	1
18	1		1	1	.	1	1	.	.	.	.	.	.	1	2	1	3	3	2	2	4	4	4	2	4	.		1	1	2	2	1	1	1	1	1	.		1	1	1	1	2	.	.	.	.	.	.
19	1		1	.	.	1	1	.	.	.	.	.	.	1	2	1	1	1	1	1	1	1	5	1	1	.		2	2	2	2	2	2	2	2	2	2		2	1	1	9	2	.	.	.	.	.	.
20	1	1	1	1	1	1	1	1	1	1	1	.	.	1	2	1	2	2	2	2	4	4	4	1	2	.		.	.	.	.	.	.	.	.	.	.		2	1	7	9	1	1	1	1	1	3	2
21	1		1	1	1	.	1	.	.	.	.	.	.	1	2	1	2	2	2	2	4	2	4	4	2	.		1	1	1	1	2	1	2	1	1	.		1	1	2	1	2	.	.	.	.	.	.
22	1		1	1	.	1	1	.	.	.	.	.	.	1	1	1	1	1	1	1	1	1	1	1	1	.		.	.	.	.	.	.	.	.	.	.		1	5	1	1	1	1	1	1	1	1	1
23	1		1	1	1	.	1	.	.	.	.	.	.	1	2	1	3	2	1	2	3	3	2	2	2	.		.	.	.	.	.	.	.	.	.	.		2	1	1	2	2	.	.	.	.	.	.
24	1		1	1	1	.	1	.	.	.	.	.	.	1	2	1	1	1	1	1	1	1	1	1	1	.		2	2	2	2	2	2	2	2	2	.		1	1	1	9	2	.	.	.	.	.	.
25	1		1	1	1	1	1	.	.	.	.	.	.	1	2	1	3	1	1	1	4	1	4	3	3	.		1	1	1	1	2	1	1	2	1	.		2	1	1	1	1	2	2	2	2	3	1
26	1		1	.	1	.	.	.	.	.	.	.	.	1	3	1	2	2	1	5	5	2	2	2	1	.		.	.	.	.	.	.	.	.	.	.		2	5	3	1	1	2	2	2	1	2	2
27	1	1	1	1	1	1	1	1	.	.	1	.	.	1	2	1	5	5	1	1	1	1	1	1	1	.		1	1	1	1	1	1	1	1	1	.		1	2	1	1	1	1	1	1	3	3	2
28	1		1	1	.	.	1	.	.	.	.	.	.	1	2	2	.	.	.	.	.	.	.	.	.	.		.	.	.	.	.	.	.	.	.	.		2	1	1	3	1	1	2	2	2	2	2
29	1		1	1	1	1	1	1	.	.	.	.	.	1	3	1	3	3	2	5	5	3	4	5	5	.		1	1	.	.	.	.	1	.	1	.		2	1	1	1	2	.	.	.	.	.	.
30	1		1	.	1	1	1	.	.	.	.	.	.	1	2	1	3	2	1	3	5	3	4	5	4	.		1	1	1	1	1	1	1	1	1	.		2	1	2	9	3	3	2	2	3	3	2
31	1		1	1	1	.	.	.	.	.	.	.	.	1	1	1	1	1	1	1	1	2	4	4	1	.		2	2	2	2	1	1	1	1	2	.		1	9	1	1	1	1	1	1	3	2	2
32	1		1	.	1	1	1	.	.	.	.	.	.	1	1	1	3	3	2	2	4	3	5	5	3	.		1	1	1	1	2	1	1	1	1	.		2	1	1	8	2	.	.	.	.	.	.
33	1		1	1	1	1	1	.	.	1	.	.	.	1	1	1	1	2	2	3	5	2	3	5	3	.		2	2	1	2	1	2	2	1	1	.		2	4	7	3	2	.	.	.	.	.	.
34	1	1	1	1	1	1	1	1	.	.	.	.	.	1	2	1	2	2	2	4	4	2	4	4	3	3		1	2	2	2	1	2	2	2	1	.		3	.	.	.	2	.	.	.	.	.	.
35	1	1	1	.	.	1	1	.	.	.	1	.	.	1	2	1	1	1	1	1	1	1	1	1	1	.		1	1	1	1	1	1	1	1	1	.		2	3	3	7	1	2	2	2	2	1	1
36	1	1	1	1	1	1	.	1	.	1	.	.	.	1	2	1	2	2	1	1	1	2	3	1	1	.		1	1	1	1	.	1	1	1	1	.		2	9	3	6	1	2	2	2	1	1	1
37	1		1	1	1	1	1	1	.	.	.	.	.	1	1	1	1	2	1	1	2	1	1	1	1	.		1	1	2	1	1	1	1	1	1	.		1	9	5	1	1	2	.	.	.	.	.
38	1		1	.	1	1	.	.	.	.	1	.	.	1	2	1	1	1	1	1	2	3	3	3	4	.		.	.	.	.	.	.	.	.	.	.		1	1	2	3	1	2	3	2	2	2	2
39	1	1	1	1	.	1	.	1	.	.	1	.	.	1	2	1	.	.	.	.	.	.	.	.	.	.		.	.	.	.	.	.	.	.	.	.		.	.	.	.	.	.	.	.	.	.	.
40	1		1	1	1	1	.	.	.	.	.	1	.	1	2	1	1	1	1	1	5	1	5	1	1	.		.	.	.	.	.	.	.	.	.	.		1	2	1	8	1	1	1	1	1	1	1
41	1		1	1	.	1	1	.	.	.	.	.	.	1	2	1	3	3	1	1	4	4	3	3	3	.		1	1	2	2	1	1	2	1	1	.		2	5	1	9	2	.	.	.	.	.	.
42	1	1	1	1	.	.	.	.	.	.	1	.	.	1	2	1	3	2	1	5	1	2	4	2	1	.		.	.	.	1	.	1	1	.	.	.		1	1	9	9	2	.	.	.	.	.	.
43	1		1	.	.	.	.	.	.	.	.	.	.	1	3	1	1	1	1	5	5	1	1	1	1	.		2	2	2	2	2	2	2	2	2	.		2	1	1	5	3	2	2	2	2	2	2
44	1		1	1	1	1	1	.	.	.	.	.	.	1	1	1	2	2	1	1	4	1	4	4	4	.		1	1	1	1	1	1	1	1	1	.		2	.	.	.	1	.	.	.	.	.	.
45	1		1	1	1	1	1	1	.	.	.	.	.	1	2	1	3	3	2	4	4	1	4	4	4	.		2	2	2	2	2	2	2	.	2	.		1	.	.	.	1	.	.	.	.	.	.
46	1		1	1	.	1	1	1	.	.	1	.	.	1	2	1	5	5	1	5	5	5	5	5	5	.		1	1	1	1	1	1	2	1	1	.		1	1	9	9	1	3	3	2	3	5	2
47	1		1	1	1	1	1	1	.	.	.	.	.	1	2	1	3	3	3	2	1	.	3	2	1	.		.	.	.	.	.	.	.	.	.	.		1	2	3	1	2	.	.	.	.	.	.
48	1	1	1	1	1	.	1	.	.	.	1	.	.	1	2	1	3	3	3	3	4	3	4	3	3	.		1	2	2	2	1	2	1	2	2	2		2	9	9	2	2	.	.	.	.	.	.
49	1	1	1	1	.	.	.	.	.	.	.	.	.	1	2	1	1	2	1	1	1	1	1	1	1	.		1	1	1	1	1	1	1	1	1	.		2	1	9	4	3	2	2	3	2	3	2
50	1		1	1	1	1	1	.	.	.	.	.	.	1	2	1	3	2	2	3	4	3	3	2	2	5		2	2	1	1	1	2	2	2	1	2		2	1	1	1	1	2	1	1	2	4	1
51	1	1	1	1	1	1	1	.	.	.	.	.	.	1	2	1	3	2	2	5	4	4	4	1	1	.		1	1	1	1	1	1	1	1	1	.		2	9	5	9	1	2	1	1	2	3	2
52	1	.	1	.	1	1	.	.	.	.	1	.	.	1	2	1	1	1	1	2	3	3	3	2	3	.		1	1	1	1	1	2	2	1	1	.		2	1	5	1	2	.	.	.	.	.	.
53	1	.	1	1	1	1	.	.	.	.	.	.	.	1	2	3	3	3	1	3	5	3	5	5	5	.		1	1	1	1	1	1	1	1	1	.		2	1	9	.	2	.	.	.	.	.	.
54	1	.	1	.	.	1	1	.	.	.	.	.	.	1	2	1	5	5	1	1	5	5	5	5	5	.		1	1	1	1	1	1	1	1	.	.		1	4	9	1	1	2	2	2	2	2	2
55	1	.	1	.	.	1	.	.	.	.	.	.	.	1	2	1	2	5	4	4	4	2	4	4	2	.		1	.	.	.	.	1	.	.	.	.		2	.	.	.	2	.	.	.	.	.	.
56	1	1	1	1	1	1	1	1	.	.	.	.	.	1	3	1	3	2	1	2	1	2	5	1	1	.		1	1	2	1	1	1	2	1	1	.		1	1	1	9	1	2	1	1	1	2	1
57	1	.	1	1	.	1	.	.	.	.	.	.	.	1	2	1	1	1	1	1	2	1	2	1	2	.		1	1	1	1	1	1	1	1	1	1		1	1	8	6	2	.	.	.	.	.	.
58	1	.	1	1	1	1	1	.	.	.	.	.	.	1	1	1	2	2	1	1	5	2	2	2	4	.		2	2	2	2	2	2	2	2	1	.		1	1	1	2	2	.	.	.	.	.	.
59	1	.	1	1	1	1	1	1	.	.	.	.	.	1	2	1	1	1	1	1	5	.	5	.	1	.		1	1	1	1	1	1	1	1	1	.		2	1	1	6	1	2	2	2	2	2	1
60	1	.	1	1	1	1	1	1	.	.	.	.	.	1	1	1	2	2	1	1	2	2	2	1	1	.		1	1	1	1	1	1	1	1	1	1		1	1	2	8	1	1	1	1	1	1	1
61	1	.	1	1	1	1	1	.	.	.	.	.	.	1	3	1	2	5	1	1	2	1	2	1	1	.		1	.	.	.	1	.	.	.	.	.		1	1	2	8	1	2	2	2	2	2	2
62	1	1	1	1	.	.	.	.	.	.	.	.	.	1	2	2	.	.	.	.	.	.	.	.	.	.		.	.	.	.	.	.	.	.	.	.		3	.	.	.	1	2	2	2	2	2	2
63	1	1	1	1	.	1	1	1	.	1	1	.	.	1	2	1	2	2	1	4	4	2	5	5	1	.		1	1	1	1	1	1	1	1	1	.		2	1	9	9	1	2	2	3	3	1	3
64	1	.	1	1	1	.	.	.	.	.	1	.	.	1	2	1	3	4	2	2	4	4	4	4	4	.		1	1	1	1	1	1	1	1	1	.		2	6	1	4	2	.	.	.	.	.	.
65	1	1	1	1	.	1	1	1	.	.	.	.	.	1	1	1	1	1	1	2	2	1	5	1	1	.		.	.	.	.	.	.	.	.	.	.		2	1	4	2	1	1	1	2	1	1	1
66	1	1	1	.	1	.	.	.	.	.	.	.	.	1	2	1	4	1	1	1	4	4	4	4	4	.		1	1	.	.	1	1	1	1	1	.		2	5	1	4	2	.	.	.	.	.	.
67	1	.	1	1	1	1	1	1	.	.	.	.	.	1	2	1	1	1	1	2	5	1	2	2	2	.		1	1	1	1	1	1	1	1	1	.		2	1	1	5	1	2	2	2	2	1	2
68	1	.	1	1	.	1	1	1	.	.	.	.	.	1	2	1	2	2	2	5	5	2	3	3	2	5		2	1	1	1	1	1	1	1	1	2		1	9	1	1	1	1	2	1	2	3	2
69	1	.	1	1	1	1	1	.	.	.	.	.	.	1	2	1	2	2	1	2	2	3	3	2	2	.		2	2	2	2	1	1	1	1	1	.		2	1	2	8	1	2	2	3	2	2	2
70	1	1	1	1	.	1	1	.	.	.	.	.	.	1	2	1	3	5	2	2	5	2	4	5	5	.		1	1	2	2	1	1	1	1	1	2		2	1	4	1	2	.	.	.	.	.	.
71	1	.	1	1	1	1	1	1	.	.	.	.	.	1	1	1	1	1	1	1	3	2	2	3	1	.		.	.	.	.	.	.	.	.	.	.		1	1	3	9	1	1	1	1	1	1	1
72	1	.	1	.	1	1	1	1	.	.	.	.	.	1	1	1	2	2	1	2	2	2	4	2	2	.		1	1	1	1	1	1	1	1	1	.		1	1	1	1	1	1	2	1	1	3	1
73	1	.	1	1	.	1	.	.	.	.	.	.	.	1	1	1	3	2	3	3	3	2	2	2	1	.		1	1	2	2	2	2	2	1	1	.		2	2	1	3	2	.	.	.	.	.	.
74	1	.	1	1	.	.	1	.	.	.	.	.	.	1	.	.	.	.	.	.	.	.	.	.	.	.		.	.	.	.	.	.	.	.	.	.		.	.	.	.	.	.	.	.	.	.	.
75	1	.	1	1	1	1	1	1	.	.	.	.	.	1	2	1	2	2	2	2	2	2	2	2	2	2		2	1	2	2	1	1	2	2	2	2		2	9	.	.	1	2	2	1	2	2	2
76	1	.	1	1	.	.	1	.	.	.	.	.	.	1	2	1	3	4	4	4	4	3	4	4	5	.		1	.	.	.	.	.	.	.	.	.		3	.	.	.	2	.	.	.	.	.	.
77	1	.	1	1	1	1	1	.	.	.	.	.	.	1	1	1	3	3	1	1	5	3	3	2	2	5		2	2	2	2	2	2	2	2	2	2		2	1	1	2	1	2	2	2	2	2	2
78	1	.	1	.	1	.	1	.	.	.	.	.	.	1	2	1	4	3	3	3	4	4	4	4	4	.		1	1	1	1	1	1	1	1	1	.		2	9	3	5	2	.	.	.	.	.	.
79	1	.	1	1	1	1	.	.	.	.	.	.	.	1	2	1	1	1	1	1	1	1	1	2	1	.		1	1	2	2	1	2	2	2	2	.		2	2	9	1	1	1	1	1	1	1	1
80	1	.	1	1	.	1	.	.	.	.	.	.	.	1	1	1	2	2	2	2	2	2	2	2	2	2		.	.	.	.	.	.	.	.	.	.		1	1	1	9	1	1	1	1	1	1	1
81	1	.	1	1	1	1	.	.	.	.	.	.	.	1	2	1	3	2	1	1	2	1	4	4	1	.		1	1	1	1	1	1	1	1	1	.		2	2	5	5	2	.	.	.	.	.	.
82	1	1	1	1	1	1	1	.	1	1	1	.	.	1	1	1	1	2	1	2	1	1	1	1	1	.		1	1	1	1	1	1	1	1	1	2		2	9	1	9	1	1	1	1	1	2	1
83	1	.	1	.	.	1	1	.	.	.	.	.	.	1	2	1	4	4	1	4	4	4	4	4	4	1		2	2	2	2	2	2	2	2	2	2		2	1	3	5	2	.	.	.	.	.	.
84	1	1	1	1	1	1	1	1	.	.	.	.	.	1	3	1	3	3	3	3	3	3	3	3	3	.		.	.	.	.	.	.	.	.	.	.		2	1	2	8	3	2	2	2	2	2	2
85	1	.	1	1	1	.	1	.	.	.	.	.	.	1	2	1	2	2	2	5	5	2	5	2	5	.		1	1	1	1	1	1	1	1	1	.		1	.	.	.	.	.	.	.	.	.	.
86	1	1	1	1	1	1	1	1	.	.	1	.	.	1	1	1	1	2	1	2	1	1	2	2	2	.		2	2	2	1	1	1	1	1	1	.		2	1	8	9	1	1	2	2	2	3	1
87	1	.	1	.	1	.	.	.	.	.	.	.	.	1	2	1	.	.	.	.	.	.	.	.	.	.		.	.	.	.	.	.	.	.	.	.		.	.	.	.	.	.	.	.	.	.	.
88	1	.	1	.	.	.	.	.	.	.	.	.	.	1	2	1	3	1	3	3	3	1	1	3	1	.		2	2	2	2	2	1	2	2	1	.		2	5	7	.	3	2	2	1	2	3	2
89	1	.	1	.	.	1	1	.	.	.	.	.	.	1	1	1	1	1	1	1	1	1	1	2	2	.		1	1	1	1	1	1	1	1	1	.		2	3	6	.	1	2	1	2	2	2	2
90	1	.	1	.	.	1	1	1	.	.	.	.	.	1	2	1	1	3	1	1	1	1	1	1	1	.		.	.	.	.	.	.	.	.	.	.		2	1	1	2	1	2	2	2	2	3	1
91	1	.	1	1	.	1	1	.	.	.	.	.	.	1	3	1	3	5	1	5	5	3	5	5	5	.		1	1	1	1	1	1	2	1	1	.		2	1	2	1	2	.	.	.	.	.	.
92	1	.	1	.	.	1	1	.	.	.	.	.	.	1	3	1	.	.	.	.	.	.	.	.	.	.		.	.	.	.	.	.	.	.	.	.		.	.	.	.	.	.	.	.	.	.	.
[truncated: 114 more columns]
